# Supplementary material for: Epigenetic regulation of diacylglycerol kinase alpha promotes radiation-induced fibrosis
Source: Nat Commun. 2016 Mar 11;7:10893. doi: 10.1038/ncomms10893 (PMC4792958; doi:10.1038/ncomms10893)
Supplement: Supplementary Data 1 — Peptide transition signals used for quantitative protein mass spectrometry [file ncomms10893-s2.xlsx]

## Sheet: Tabelle1
Supplementary Data 1 Peptide transition signals used for quantitative protein mass spectrometry
Accession	Accession Name	Peptide Sequence	Transition	Modification	Precursor m/z	Fragment m/z	Retention Time (min)	Declustering Potential	Collision Energy
O95267	GRP1_HUMAN	ETSSHVPHEINK	+2b6	light	689.341497	641.28893	3.61	81.4	33.7
O95267	GRP1_HUMAN	ETSSHVPHEINK	+2y6	light	689.341497	737.394064	3.61	81.4	33.7
O95267	GRP1_HUMAN	ETSSHVPHEINK	+2b6	heavy	693.348597	641.28893	3.61	81.4	33.7
O95267	GRP1_HUMAN	ETSSHVPHEINK	+2y6	heavy	693.348597	745.408263	3.61	81.4	33.7
O95267	GRP1_HUMAN	LIDTTQINAR	+2y8	light	572.819669	918.463935	26.27	72.9	29.5
O95267	GRP1_HUMAN	LIDTTQINAR	+2y7	light	572.819669	803.436992	26.27	72.9	29.5
O95267	GRP1_HUMAN	LIDTTQINAR	+2y8	heavy	577.823804	928.472204	26.27	72.9	29.5
O95267	GRP1_HUMAN	LIDTTQINAR	+2y7	heavy	577.823804	813.445261	26.27	72.9	29.5
P01100	FOS_HUMAN	APHPFGVPAPSAGAYSR	+3b7	light	561.286356	706.367121	38.81	72	28.1
P01100	FOS_HUMAN	APHPFGVPAPSAGAYSR	+3y8+2	light	561.286356	404.701034	38.81	72	28.1
P01100	FOS_HUMAN	APHPFGVPAPSAGAYSR	+3b7	heavy	564.622445	706.367121	38.81	72	28.1
P01100	FOS_HUMAN	APHPFGVPAPSAGAYSR	+3y8+2	heavy	564.622445	409.705169	38.81	72	28.1
P01100	FOS_HUMAN	SALQTEIANLLK	+2y8	light	650.877184	901.535309	82.28	78.6	32.3
P01100	FOS_HUMAN	SALQTEIANLLK	+2y7	light	650.877184	800.48763	82.28	78.6	32.3
P01100	FOS_HUMAN	SALQTEIANLLK	+2y8	heavy	654.884284	909.549508	82.28	78.6	32.3
P01100	FOS_HUMAN	SALQTEIANLLK	+2y7	heavy	654.884284	808.501829	82.28	78.6	32.3
P04049	RAF1_HUMAN	VVDPTPEQFQAFR	+2y8	light	767.388447	1022.505406	52.65	87.1	36.5
P04049	RAF1_HUMAN	VVDPTPEQFQAFR	+2y10+2	light	767.388447	610.806562	52.65	87.1	36.5
P04049	RAF1_HUMAN	VVDPTPEQFQAFR	+2y8	heavy	772.392582	1032.513675	52.65	87.1	36.5
P04049	RAF1_HUMAN	VVDPTPEQFQAFR	+2y10+2	heavy	772.392582	615.810696	52.65	87.1	36.5
P05556	ITB1_HUMAN	C[CAM]DDLEALK	+2y7	light	482.226225	803.414525	23.08	66.3	26.2
P05556	ITB1_HUMAN	C[CAM]DDLEALK	+2y6	light	482.226225	688.387582	23.08	66.3	26.2
P05556	ITB1_HUMAN	C[CAM]DDLEALK	+2y7	heavy	486.233324	811.428724	23.08	66.3	26.2
P05556	ITB1_HUMAN	C[CAM]DDLEALK	+2y6	heavy	486.233324	696.401781	23.08	66.3	26.2
P05556	ITB1_HUMAN	LSEGVTISYK	+2y8	light	548.797871	896.472374	32.59	71.1	28.6
P05556	ITB1_HUMAN	LSEGVTISYK	+2y7	light	548.797871	767.429781	32.59	71.1	28.6
P05556	ITB1_HUMAN	LSEGVTISYK	+2y8	heavy	552.804971	904.486573	32.59	71.1	28.6
P05556	ITB1_HUMAN	LSEGVTISYK	+2y7	heavy	552.804971	775.44398	32.59	71.1	28.6
P14780	MMP9_HUMAN	AVIDDAFAR	+2y7	light	489.256174	807.399543	34.94	66.8	26.5
P14780	MMP9_HUMAN	AVIDDAFAR	+2y6	light	489.256174	694.315479	34.94	66.8	26.5
P14780	MMP9_HUMAN	AVIDDAFAR	+2y7	heavy	494.260308	817.407812	34.94	66.8	26.5
P14780	MMP9_HUMAN	AVIDDAFAR	+2y6	heavy	494.260308	704.323748	34.94	66.8	26.5
P14780	MMP9_HUMAN	GSRPQGPFLIADK	+3b6	light	462.589376	583.294684	33.85	64.8	22.8
P14780	MMP9_HUMAN	GSRPQGPFLIADK	+3y4	light	462.589376	446.260925	33.85	64.8	22.8
P14780	MMP9_HUMAN	GSRPQGPFLIADK	+3b6	heavy	465.260775	583.294684	33.85	64.8	22.8
P14780	MMP9_HUMAN	GSRPQGPFLIADK	+3y4	heavy	465.260775	454.275124	33.85	64.8	22.8
P17252	KPCA_HUMAN	GAENFDK	+2y5	light	390.679767	652.293681	3.62	59.6	22.9
P17252	KPCA_HUMAN	GAENFDK	+2y4	light	390.679767	523.251088	3.62	59.6	22.9
P17252	KPCA_HUMAN	GAENFDK	+2y5	heavy	394.686867	660.30788	3.62	59.6	22.9
P17252	KPCA_HUMAN	GAENFDK	+2y4	heavy	394.686867	531.265287	3.62	59.6	22.9
P17252	KPCA_HUMAN	GTEELYAIK	+2y7	light	512.271489	865.46656	31.08	68.5	27.3
P17252	KPCA_HUMAN	GTEELYAIK	+2y6	light	512.271489	736.423967	31.08	68.5	27.3
P17252	KPCA_HUMAN	GTEELYAIK	+2y7	heavy	516.278589	873.480759	31.08	68.5	27.3
P17252	KPCA_HUMAN	GTEELYAIK	+2y6	heavy	516.278589	744.438166	31.08	68.5	27.3
P18146	EGR1_HUMAN	AFATQSGSQDLK	+2y9	light	626.812041	963.474165	15.91	76.8	31.4
P18146	EGR1_HUMAN	AFATQSGSQDLK	+2y7	light	626.812041	734.367909	15.91	76.8	31.4
P18146	EGR1_HUMAN	AFATQSGSQDLK	+2y9	heavy	630.819141	971.488364	15.91	76.8	31.4
P18146	EGR1_HUMAN	AFATQSGSQDLK	+2y7	heavy	630.819141	742.382108	15.91	76.8	31.4
P18146	EGR1_HUMAN	GYASPDLSK	+2y7	light	469.234907	717.377745	14.18	65.3	25.7
P18146	EGR1_HUMAN	GYASPDLSK	+2y6	light	469.234907	646.340632	14.18	65.3	25.7
P18146	EGR1_HUMAN	GYASPDLSK	+2y7	heavy	473.242006	725.391944	14.18	65.3	25.7
P18146	EGR1_HUMAN	GYASPDLSK	+2y6	heavy	473.242006	654.354831	14.18	65.3	25.7
P18146	EGR1_HUMAN	VLVETSYPSQTTR	+2y9	light	740.885738	1040.500714	29.43	85.1	35.5
P18146	EGR1_HUMAN	VLVETSYPSQTTR	+2y6	light	740.885738	689.357679	29.43	85.1	35.5
P18146	EGR1_HUMAN	VLVETSYPSQTTR	+2y9	heavy	745.889872	1050.508983	29.43	85.1	35.5
P18146	EGR1_HUMAN	VLVETSYPSQTTR	+2y6	heavy	745.889872	699.365948	29.43	85.1	35.5
P23743	DGKA_HUMAN	GLISPSDFAQLQK	+2y10	light	702.380091	1120.563314	62.38	82.3	34.1
P23743	DGKA_HUMAN	GLISPSDFAQLQK	+2y9	light	702.380091	1033.531286	62.38	82.3	34.1
P23743	DGKA_HUMAN	GLISPSDFAQLQK	+2y10	heavy	706.387191	1128.577513	62.38	82.3	34.1
P23743	DGKA_HUMAN	GLISPSDFAQLQK	+2y9	heavy	706.387191	1041.545485	62.38	82.3	34.1
P23743	DGKA_HUMAN	IYLEVDNVPR	+2y8	light	609.32987	941.505071	46.72	75.5	30.8
P23743	DGKA_HUMAN	IYLEVDNVPR	+2y7	light	609.32987	828.421007	46.72	75.5	30.8
P23743	DGKA_HUMAN	IYLEVDNVPR	+2y8	heavy	614.334004	951.51334	46.72	75.5	30.8
P23743	DGKA_HUMAN	IYLEVDNVPR	+2y7	heavy	614.334004	838.429276	46.72	75.5	30.8
P24723	KPCL_HUMAN	IGEAVGLQPTR	+2y7	light	570.822212	770.451913	26.91	72.7	29.4
P24723	KPCL_HUMAN	IGEAVGLQPTR	+2y6	light	570.822212	671.383499	26.91	72.7	29.4
P24723	KPCL_HUMAN	IGEAVGLQPTR	+2y7	heavy	575.826347	780.460182	26.91	72.7	29.4
P24723	KPCL_HUMAN	IGEAVGLQPTR	+2y6	heavy	575.826347	681.391768	26.91	72.7	29.4
P24723	KPCL_HUMAN	LGSLTQGGEHAILR	+3y13+2	light	484.603685	669.859857	35.11	66.4	24
P24723	KPCL_HUMAN	LGSLTQGGEHAILR	+3y10+2	light	484.603685	541.291079	35.11	66.4	24
P24723	KPCL_HUMAN	LGSLTQGGEHAILR	+3y13+2	heavy	487.939774	674.863992	35.11	66.4	24
P24723	KPCL_HUMAN	LGSLTQGGEHAILR	+3y10+2	heavy	487.939774	546.295214	35.11	66.4	24
P27361	MK03_HUMAN	ELIFQETAR	+2y6	light	553.795663	751.373329	38.37	71.5	28.8
P27361	MK03_HUMAN	ELIFQETAR	+2y5	light	553.795663	604.304915	38.37	71.5	28.8
P27361	MK03_HUMAN	ELIFQETAR	+2y6	heavy	558.799797	761.381598	38.37	71.5	28.8
P27361	MK03_HUMAN	ELIFQETAR	+2y5	heavy	558.799797	614.313184	38.37	71.5	28.8
P27361	MK03_HUMAN	GQPFDVGPR	+2y7	light	486.748516	787.409714	26.1	66.6	26.4
P27361	MK03_HUMAN	GQPFDVGPR	+2y7+2	light	486.748516	394.208495	26.1	66.6	26.4
P27361	MK03_HUMAN	GQPFDVGPR	+2y7	heavy	491.75265	797.417983	26.1	66.6	26.4
P27361	MK03_HUMAN	GQPFDVGPR	+2y7+2	heavy	491.75265	399.21263	26.1	66.6	26.4
P28482	MK01_HUMAN	GQVFDVGPR	+2y7	light	487.756341	789.425364	29.14	66.7	26.4
P28482	MK01_HUMAN	GQVFDVGPR	+2y6	light	487.756341	690.35695	29.14	66.7	26.4
P28482	MK01_HUMAN	GQVFDVGPR	+2y7	heavy	492.760475	799.433633	29.14	66.7	26.4
P28482	MK01_HUMAN	GQVFDVGPR	+2y6	heavy	492.760475	700.365219	29.14	66.7	26.4
P28482	MK01_HUMAN	NYLLSLPHK	+2y7	light	542.811116	807.5087	40.54	70.7	28.4
P28482	MK01_HUMAN	NYLLSLPHK	+2y3	light	542.811116	381.22448	40.54	70.7	28.4
P28482	MK01_HUMAN	NYLLSLPHK	+2y7	heavy	546.818216	815.522899	40.54	70.7	28.4
P28482	MK01_HUMAN	NYLLSLPHK	+2y3	heavy	546.818216	389.238678	40.54	70.7	28.4
P30281	CCND3_HUMAN	ETTPLTIEK	+2y6	light	516.284597	700.423967	25.2	68.8	27.4
P30281	CCND3_HUMAN	ETTPLTIEK	+2y6+2	light	516.284597	350.715622	25.2	68.8	27.4
P30281	CCND3_HUMAN	ETTPLTIEK	+2y6	heavy	520.291696	708.438166	25.2	68.8	27.4
P30281	CCND3_HUMAN	ETTPLTIEK	+2y6+2	heavy	520.291696	354.722721	25.2	68.8	27.4
P30281	CCND3_HUMAN	VLQSLLR	+2y5	light	414.76872	616.377686	36.32	61.4	23.8
P30281	CCND3_HUMAN	VLQSLLR	+2y1	light	414.76872	175.118952	36.32	61.4	23.8
P30281	CCND3_HUMAN	VLQSLLR	+2y5	heavy	419.772854	626.385955	36.32	61.4	23.8
P30281	CCND3_HUMAN	VLQSLLR	+2y1	heavy	419.772854	185.127221	36.32	61.4	23.8
P41743	KPCI_HUMAN	ASSSLGLQDFDLLR	+2y8	light	761.399012	1019.552021	79.34	86.6	36.3
P41743	KPCI_HUMAN	ASSSLGLQDFDLLR	+2y7	light	761.399012	906.467957	79.34	86.6	36.3
P41743	KPCI_HUMAN	ASSSLGLQDFDLLR	+2y8	heavy	766.403147	1029.56029	79.34	86.6	36.3
P41743	KPCI_HUMAN	ASSSLGLQDFDLLR	+2y7	heavy	766.403147	916.476226	79.34	86.6	36.3
P41743	KPCI_HUMAN	LDNVLLDSEGHIK	+3y8	light	484.927946	898.462872	44.42	66.5	24
P41743	KPCI_HUMAN	LDNVLLDSEGHIK	+3y7	light	484.927946	785.378808	44.42	66.5	24
P41743	KPCI_HUMAN	LDNVLLDSEGHIK	+3y8	heavy	487.599345	906.477071	44.42	66.5	24
P41743	KPCI_HUMAN	LDNVLLDSEGHIK	+3y7	heavy	487.599345	793.393007	44.42	66.5	24
P42345	MTOR_HUMAN	IQSIAPSLQVITSK	+2y12	light	742.937773	1243.725629	58.77	85.3	35.6
P42345	MTOR_HUMAN	IQSIAPSLQVITSK	+2y9	light	742.937773	972.572423	58.77	85.3	35.6
P42345	MTOR_HUMAN	IQSIAPSLQVITSK	+2y12	heavy	746.944873	1251.739828	58.77	85.3	35.6
P42345	MTOR_HUMAN	IQSIAPSLQVITSK	+2y9	heavy	746.944873	980.586622	58.77	85.3	35.6
P42345	MTOR_HUMAN	VLGLLGALDPYK	+2y10	light	629.873913	1046.588073	83.7	77	31.5
P42345	MTOR_HUMAN	VLGLLGALDPYK	+2y7	light	629.873913	763.398481	83.7	77	31.5
P42345	MTOR_HUMAN	VLGLLGALDPYK	+2y10	heavy	633.881013	1054.602272	83.7	77	31.5
P42345	MTOR_HUMAN	VLGLLGALDPYK	+2y7	heavy	633.881013	771.41268	83.7	77	31.5
P45983	MK08_HUMAN	MLVIDASK	+2y7	light	438.746596	745.445431	27.5	63.1	24.7
P45983	MK08_HUMAN	MLVIDASK	+2y6	light	438.746596	632.361367	27.5	63.1	24.7
P45983	MK08_HUMAN	MLVIDASK	+2y7	heavy	442.753695	753.45963	27.5	63.1	24.7
P45983	MK08_HUMAN	MLVIDASK	+2y6	heavy	442.753695	640.375566	27.5	63.1	24.7
P45983	MK08_HUMAN	YAGYSFEK	+2y7	light	482.724175	801.377745	23.43	66.3	26.2
P45983	MK08_HUMAN	YAGYSFEK	+2y6	light	482.724175	730.340632	23.43	66.3	26.2
P45983	MK08_HUMAN	YAGYSFEK	+2y7	heavy	486.731274	809.391944	23.43	66.3	26.2
P45983	MK08_HUMAN	YAGYSFEK	+2y6	heavy	486.731274	738.354831	23.43	66.3	26.2
P45984	MK09_HUMAN	EHAIEEWK	+2y6	light	521.253631	775.398481	15.29	69.1	27.6
P45984	MK09_HUMAN	EHAIEEWK	+2y5	light	521.253631	704.361367	15.29	69.1	27.6
P45984	MK09_HUMAN	EHAIEEWK	+2y6	heavy	525.26073	783.41268	15.29	69.1	27.6
P45984	MK09_HUMAN	EHAIEEWK	+2y5	heavy	525.26073	712.375566	15.29	69.1	27.6
P45984	MK09_HUMAN	ISVDEALR	+2y7	light	451.750724	789.410108	31.19	64	25.1
P45984	MK09_HUMAN	ISVDEALR	+2y6	light	451.750724	702.37808	31.19	64	25.1
P45984	MK09_HUMAN	ISVDEALR	+2y7	heavy	456.754859	799.418377	31.19	64	25.1
P45984	MK09_HUMAN	ISVDEALR	+2y6	heavy	456.754859	712.386349	31.19	64	25.1
P52565	GDIR1_HUMAN	AEEYEFLTPVEEAPK	+2y9	light	876.42235	983.540788	60.86	95	40.4
P52565	GDIR1_HUMAN	AEEYEFLTPVEEAPK	+2y7	light	876.42235	769.409046	60.86	95	40.4
P52565	GDIR1_HUMAN	AEEYEFLTPVEEAPK	+2y9	heavy	880.429449	991.554987	60.86	95	40.4
P52565	GDIR1_HUMAN	AEEYEFLTPVEEAPK	+2y7	heavy	880.429449	777.423245	60.86	95	40.4
P52565	GDIR1_HUMAN	SIQEIQELDK	+2y8	light	601.816792	1002.510216	34.88	75	30.5
P52565	GDIR1_HUMAN	SIQEIQELDK	+2y7	light	601.816792	874.451639	34.88	75	30.5
P52565	GDIR1_HUMAN	SIQEIQELDK	+2y8	heavy	605.823892	1010.524415	34.88	75	30.5
P52565	GDIR1_HUMAN	SIQEIQELDK	+2y7	heavy	605.823892	882.465838	34.88	75	30.5
P63000	RAC1_HUMAN	EIGAVK	+2y4	light	308.686864	374.239795	5.07	53.6	20
P63000	RAC1_HUMAN	EIGAVK	+2y2	light	308.686864	246.181218	5.07	53.6	20
P63000	RAC1_HUMAN	EIGAVK	+2y4	heavy	312.693964	382.253994	5.07	53.6	20
P63000	RAC1_HUMAN	EIGAVK	+2y2	heavy	312.693964	254.195417	5.07	53.6	20
P63000	RAC1_HUMAN	LTPITYPQGLAMAK	+2y8	light	752.415619	815.444385	59.02	86	35.9
P63000	RAC1_HUMAN	LTPITYPQGLAMAK	+2y12+2	light	752.415619	645.349748	59.02	86	35.9
P63000	RAC1_HUMAN	LTPITYPQGLAMAK	+2y8	heavy	756.422719	823.458584	59.02	86	35.9
P63000	RAC1_HUMAN	LTPITYPQGLAMAK	+2y12+2	heavy	756.422719	649.356848	59.02	86	35.9
Q02156	KPCE_HUMAN	LGLDEFNFIK	+2y9	light	598.321514	1082.551687	76.73	74.7	30.4
Q02156	KPCE_HUMAN	LGLDEFNFIK	+2y7	light	598.321514	912.446159	76.73	74.7	30.4
Q02156	KPCE_HUMAN	LGLDEFNFIK	+2y9	heavy	602.328613	1090.565886	76.73	74.7	30.4
Q02156	KPCE_HUMAN	LGLDEFNFIK	+2y7	heavy	602.328613	920.460358	76.73	74.7	30.4
Q02156	KPCE_HUMAN	VLADLGVTPDK	+2y9	light	564.318971	915.478188	37.51	72.3	29.2
Q02156	KPCE_HUMAN	VLADLGVTPDK	+2y6	light	564.318971	616.330067	37.51	72.3	29.2
Q02156	KPCE_HUMAN	VLADLGVTPDK	+2y9	heavy	568.32607	923.492387	37.51	72.3	29.2
Q02156	KPCE_HUMAN	VLADLGVTPDK	+2y6	heavy	568.32607	624.344266	37.51	72.3	29.2
Q04206	TF65_HUMAN	IQTNNNPFQVPIEEQR	+2y10	light	963.987046	1242.647713	53.24	101.4	43.6
Q04206	TF65_HUMAN	IQTNNNPFQVPIEEQR	+2y6	light	963.987046	771.399543	53.24	101.4	43.6
Q04206	TF65_HUMAN	IQTNNNPFQVPIEEQR	+2y10	heavy	968.99118	1252.655982	53.24	101.4	43.6
Q04206	TF65_HUMAN	IQTNNNPFQVPIEEQR	+2y6	heavy	968.99118	781.407812	53.24	101.4	43.6
Q04206	TF65_HUMAN	TPPYADPSLQAPVR	+2y12	light	756.396272	1313.684827	42.36	86.3	36.1
Q04206	TF65_HUMAN	TPPYADPSLQAPVR	+2y8	light	756.396272	867.504677	42.36	86.3	36.1
Q04206	TF65_HUMAN	TPPYADPSLQAPVR	+2y12	heavy	761.400407	1323.693096	42.36	86.3	36.1
Q04206	TF65_HUMAN	TPPYADPSLQAPVR	+2y8	heavy	761.400407	877.512946	42.36	86.3	36.1
Q05513	KPCZ_HUMAN	ANGHLFQAK	+2y5	light	493.264333	606.360973	8.14	67.1	26.6
Q05513	KPCZ_HUMAN	ANGHLFQAK	+2y7+2	light	493.264333	400.724312	8.14	67.1	26.6
Q05513	KPCZ_HUMAN	ANGHLFQAK	+2y5	heavy	497.271432	614.375172	8.14	67.1	26.6
Q05513	KPCZ_HUMAN	ANGHLFQAK	+2y7+2	heavy	497.271432	404.731412	8.14	67.1	26.6
Q05513	KPCZ_HUMAN	LGC[CAM]RPQTGFSDIK	+3y12+2	light	493.585525	683.332618	27.12	67.1	24.4
Q05513	KPCZ_HUMAN	LGC[CAM]RPQTGFSDIK	+3y11+2	light	493.585525	654.821886	27.12	67.1	24.4
Q05513	KPCZ_HUMAN	LGC[CAM]RPQTGFSDIK	+3y12+2	heavy	496.256925	687.339718	27.12	67.1	24.4
Q05513	KPCZ_HUMAN	LGC[CAM]RPQTGFSDIK	+3y11+2	heavy	496.256925	658.828986	27.12	67.1	24.4
Q05655	KPCD_HUMAN	LLAEALNQVTQR	+2y10	light	678.385708	1129.596012	51.03	80.6	33.3
Q05655	KPCD_HUMAN	LLAEALNQVTQR	+2y6	light	678.385708	745.395127	51.03	80.6	33.3
Q05655	KPCD_HUMAN	LLAEALNQVTQR	+2y10	heavy	683.389842	1139.604281	51.03	80.6	33.3
Q05655	KPCD_HUMAN	LLAEALNQVTQR	+2y6	heavy	683.389842	755.403396	51.03	80.6	33.3
Q05655	KPCD_HUMAN	STFDAHIYEGR	+3y9+2	light	432.538681	554.26453	27.88	62.6	21.1
Q05655	KPCD_HUMAN	STFDAHIYEGR	+3y8+2	light	432.538681	480.730323	27.88	62.6	21.1
Q05655	KPCD_HUMAN	STFDAHIYEGR	+3y9+2	heavy	435.874771	559.268664	27.88	62.6	21.1
Q05655	KPCD_HUMAN	STFDAHIYEGR	+3y8+2	heavy	435.874771	485.734457	27.88	62.6	21.1
